# Supplementary material for: Machine learning-based identification of the novel circRNAs circERBB2 and circCHST12 as potential biomarkers of intracerebral hemorrhage
Source: Front Neurosci. 2022 Nov 29;16:1002590. doi: 10.3389/fnins.2022.1002590 (PMC9745062; doi:10.3389/fnins.2022.1002590)
Supplement: Supplementary file 2 [file Data_Sheet_1.XLSX]

## Sheet: Supplementary Table 1
Supplementary Table 1. Differentially Expressed circRNAs in ICH compared to healthy controls in the discovery cohort by the Deseq2 method.
Location	baseMean	FoldChange	Log2FoldChange	pval	FDR	Up/Down	Source_Gene
chr10:26789748..26792203:+	13.9599	1.91052	0.933963	8.43905e-05	0.00694534	up	APBB1IP
chr10:32832228..32873232:+	14.8649	2.21741	1.14888	0.000322138	0.0151643	up	Null
chr10:43650345..43654379:+	17.0211	1.73659	0.796261	0.000189543	0.0112001	up	CSGALNACT2
chr10:46120031..46122553:-	1.62109	0.376755	-1.4083	0.00161202	0.0461458	down	ZFAND4
chr10:98703870..98711953:+	74.899	0.659684	-0.600153	3.79614e-06	0.00056804	down	LCOR
chr11:34111726..34113603:+	11.1783	1.71323	0.776715	0.000417142	0.0183098	up	CAPRIN1
chr11:3521696..3522511:-	10.475	0.47882	-1.06244	0.00036128	0.0165185	down	RP13-726E6.2
chr11:46098305..46113774:-	2.57797	3.79149	1.92277	0.000545627	0.0213834	up	PHF21A
chr11:59426339..59426942:-	2.67893	3.44614	1.78498	0.000346151	0.0160497	up	PATL1
chr11:61183138..61183991:-	8.20173	0.583461	-0.777292	0.00201988	0.0492551	down	CPSF7
chr11:77330651..77336863:-	7.76728	2.03368	1.02409	0.00130933	0.0399104	up	CLNS1A
chr12:124071294..124074996:+	5.14412	2.78859	1.47953	0.00022399	0.0122896	up	TMED2
chr12:29492784..29494749:-	7.07656	1.99143	0.993804	0.00180592	0.0490234	up	ERGIC2
chr12:40696591..40697936:+	2.28849	3.42456	1.77592	0.0012687	0.0390333	up	LRRK2
chr12:66597491..66622150:+	13.5711	3.05126	1.60941	6.67619e-08	3.663e-05	up	IRAK3
chr12:938228..939110:+	28.7878	0.571466	-0.807261	2.80723e-05	0.00288794	down	Null
chr12:94562929..94580249:+	28.9786	2.36774	1.24351	1.69256e-06	0.000324926	up	PLXNC1
chr13:114817527..114822949:-	18.3457	0.507857	-0.977504	0.000723247	0.0258797	down	RASA3
chr13:33091994..33101669:-	72.0068	1.56192	0.643325	0.00132766	0.0400977	up	N4BP2L2
chr13:96409898..96416207:+	5.8477	2.16682	1.11558	0.000286953	0.0141923	up	DNAJC3
chr14:50130033..50141145:-	16.1966	0.534971	-0.902468	0.000695574	0.0257284	down	POLE2
chr14:68151732..68157138:-	5.598	0.470635	-1.08732	0.000644781	0.0246816	down	RDH11
chr14:72499686..72500620:+	2.56562	0.298189	-1.7457	6.30297e-05	0.00560794	down	Null
chr14:81209419..81244390:-	2.78908	3.09897	1.63179	0.000673261	0.0252823	up	CEP128
chr14:89628045..89629313:-	10.5487	0.492683	-1.02127	0.000275704	0.0141248	down	FOXN3
chr15:31266517..31269158:-	7.80987	2.70597	1.43615	5.0356e-05	0.00473634	up	MTMR10
chr15:41377567..41379880:-	2.31705	2.9945	1.58231	0.00102316	0.0336825	up	INO80
chr15:41648237..41669502:+	50.9387	1.61922	0.695296	1.573e-06	0.000323645	up	NUSAP1
chr15:59204762..59205895:-	6.21408	3.26424	1.70675	7.32286e-06	0.00100445	up	SLTM
chr15:90984738..90986710:+	2.18487	3.75674	1.90948	0.000899575	0.0302184	up	IQGAP1
chr15:94899366..94928754:+	10.6962	2.00319	1.0023	0.00195627	0.049189	up	MCTP2
chr16:1866894..1873038:-	2.41556	0.355379	-1.49257	0.00158737	0.0458387	down	HAGH
chr16:24043457..24046868:+	11.7383	2.0244	1.01749	0.00190614	0.0490234	up	PRKCB
chr16:30675536..30677862:+	42.793	0.291225	-1.77979	6.93454e-11	1.14142e-07	down	FBRS
chr16:30675536..30678943:+	3.98081	0.261679	-1.93413	1.06638e-05	0.00140421	down	FBRS
chr16:4029117..4033441:-	3.11836	0.128602	-2.95901	3.3776e-10	3.70635e-07	down	ADCY9
chr16:58594116..58594266:-	1.58017	0.224332	-2.15629	9.3494e-05	0.00714547	down	CNOT1
chr16:71710350..71713438:-	9.62866	0.460611	-1.11838	4.99005e-07	0.000164272	down	PHLPP2
chr16:71712658..71715808:-	19.4411	0.623259	-0.682096	0.000495343	0.0203834	down	PHLPP2
chr16:85667520..85667738:+	201.934	0.447573	-1.15981	6.95013e-09	5.71996e-06	down	GSE1
chr16:8952207..8953192:-	18.5875	0.597688	-0.742534	9.69827e-05	0.00714547	down	CARHSP1
chr17:30500850..30502381:+	8.07614	1.9982	0.998704	0.000736447	0.0260686	up	RHOT1
chr17:37866066..37872192:+	24.3183	0.338133	-1.56434	0.000112619	0.00788813	down	ERBB2
chr17:44248221..44249598:-	22.8068	0.48967	-1.03012	0.000703947	0.0257488	down	KANSL1
chr17:45992678..45994496:+	8.69005	0.400847	-1.31888	3.42712e-06	0.000537242	down	SP2
chr17:57808782..57816308:+	13.6502	1.84948	0.887117	0.000250346	0.0135105	up	VMP1
chr18:21644104..21649235:+	3.48167	2.87367	1.52289	0.00187793	0.0490234	up	TTC39C
chr18:39595440..39609405:+	3.19857	3.03186	1.6002	9.11477e-05	0.00714425	up	PIK3C3
chr18:55230106..55247431:-	10.0419	0.597757	-0.742368	0.00196913	0.049189	down	FECH
chr18:60206914..60243885:+	8.50665	0.407977	-1.29344	1.58523e-05	0.00179951	down	ZCCHC2
chr18:9182380..9221997:+	47.2482	1.6438	0.717035	0.000465213	0.0198894	up	ANKRD12
chr18:9931807..9937063:+	9.70599	2.51783	1.33218	0.000312944	0.0151502	up	VAPA
chr19:11623871..11625036:-	1.56212	0.115681	-3.11177	1.51257e-07	6.22423e-05	down	ECSIT
chr19:17212470..17213367:+	41.147	0.474824	-1.07453	0.000130395	0.00876042	down	MYO9B
chr19:18648411..18649243:-	33.928	0.514164	-0.959698	6.46017e-07	0.000193335	down	FKBP8
chr19:18648411..18649246:-	50.5567	0.55169	-0.85807	2.20241e-05	0.00241678	down	FKBP8
chr19:2278583..2279112:-	5.01981	0.343943	-1.53976	0.000278892	0.0141248	down	C19orf35
chr19:48185233..48198731:+	1.52318	0.245616	-2.02552	0.000190525	0.0112001	down	GLTSCR1
chr19:5047487..5082515:+	34.7794	0.566476	-0.819913	0.000173396	0.0107702	down	KDM4B
chr19:8538548..8539128:+	1.41995	0.246658	-2.01941	0.000268649	0.0141248	down	HNRNPM
chr1:114367764..114377061:-	4.88483	2.60355	1.38048	0.000463416	0.0198894	up	PTPN22
chr1:155408118..155408859:-	17.6555	1.81116	0.856911	1.28974e-06	0.000295671	up	ASH1L
chr1:155640111..155644887:-	10.3837	0.575216	-0.797824	0.000143792	0.00946726	down	YY1AP1
chr1:205238078..205239012:+	36.8651	0.532858	-0.908177	0.000288847	0.0141923	down	TMCC2
chr1:229662976..229685181:-	5.54442	0.529848	-0.91635	0.0019568	0.049189	down	ABCB10
chr1:23356962..23377013:+	19.6268	2.15799	1.10969	1.34723e-06	0.000295671	up	KDM1A
chr1:235993526..235996967:-	9.20826	2.18048	1.12465	0.000187609	0.0112001	up	LYST
chr1:33745725..33746058:+	2.45213	0.298441	-1.74448	0.000400641	0.0178236	down	ZNF362
chr1:35846860..35854683:+	5.90455	2.18869	1.13007	0.00077149	0.0270185	up	ZMYM4
chr1:8601273..8674745:-	27.6798	1.71462	0.777893	3.58079e-05	0.00357211	up	RERE
chr20:42331130..42333998:+	40.3872	0.663404	-0.592041	0.00169866	0.0473896	down	MYBL2
chr20:43107264..43118752:+	30.4372	0.655759	-0.608761	2.58463e-05	0.00274471	down	TTPAL
chr20:43108625..43118752:+	15.2071	0.607931	-0.718021	0.00105634	0.0337617	down	TTPAL
chr20:50133323..50140649:-	12.863	0.437081	-1.19403	0.000153198	0.00979726	down	NFATC2
chr20:57242546..57248767:+	1.69817	3.68273	1.88077	0.000489127	0.0203824	up	STX16
chr21:34804484..34805178:+	24.4741	1.7112	0.775011	0.000675832	0.0252823	up	IFNGR2
chr21:37619815..37620866:+	37.2223	1.70517	0.769918	0.000479046	0.0202182	up	DOPEY2
chr21:37619815..37623582:+	1.73587	3.32598	1.73378	0.00197234	0.049189	up	DOPEY2
chr22:42807413..42807742:-	13.303	2.30474	1.20461	9.05654e-05	0.00714425	up	NFAM1
chr2:24357989..24369956:+	13.9129	1.86273	0.897422	0.00125873	0.0390333	up	FAM228B
chr2:33359860..33447218:+	6.35904	0.498277	-1.00498	0.000533545	0.0213834	down	LTBP1
chr2:37543380..37544322:-	29.5032	1.64302	0.716352	0.00174943	0.0479927	up	PRKD3
chr2:40655613..40657444:-	11.4571	2.4213	1.27578	1.34318e-05	0.0015792	up	SLC8A1
chr2:74273405..74275538:+	15.2788	0.378288	-1.40244	5.66139e-05	0.00517702	down	TET3
chr2:74273405..74307718:+	1.39238	0.293184	-1.77012	0.00110979	0.035129	down	Null
chr3:141272699..141278837:+	2.23927	3.36675	1.75136	0.00139386	0.0417146	up	RASA2
chr3:148164053..148173318:-	19.6913	0.565174	-0.823234	0.00165785	0.0466465	down	Null
chr3:160131261..160141628:+	3.06923	2.79776	1.48427	0.00184276	0.0490234	up	SMC4
chr3:169831148..169840532:-	17.4414	2.04657	1.03321	2.43855e-07	8.91968e-05	up	PHC3
chr3:169831148..169854453:-	25.2551	1.73337	0.79358	0.000205528	0.0116655	up	PHC3
chr3:195785155..195787118:-	4.90589	0.371313	-1.42929	0.000154756	0.00979726	down	TFRC
chr4:144920564..144929602:-	3.96584	0.290027	-1.78574	0.000103885	0.00743452	down	GYPB
chr4:37633007..37640126:-	16.5093	1.69132	0.758148	0.00081055	0.0280877	up	RELL1
chr4:38791691..38792852:-	19.8019	1.5538	0.635803	0.0018682	0.0490234	up	Null
chr4:54292039..54310270:+	26.8596	0.534532	-0.903651	1.32801e-06	0.000295671	down	FIP1L1
chr4:85818064..85853516:-	4.284	2.39756	1.26157	0.00154792	0.0450952	up	WDFY3
chr4:99495608..99496056:-	15.1394	0.602262	-0.731537	0.00182303	0.0490234	down	TSPAN5
chr5:122881111..122893258:+	55.4396	1.62229	0.698031	0.00061051	0.0236447	up	CSNK1G3
chr5:150838349..150859050:+	22.7081	0.57949	-0.787143	0.000205509	0.0116655	down	SLC36A1
chr5:176963359..176966148:-	3.86961	0.309371	-1.69259	0.000322449	0.0151643	down	FAM193B
chr5:179136874..179143295:+	9.01077	1.80833	0.854655	0.000825309	0.0281788	up	CANX
chr5:49694941..49707217:-	32.2625	2.0226	1.01621	9.11899e-07	0.000250164	up	EMB
chr6:13579683..13584457:+	25.8911	2.12091	1.08469	4.68334e-06	0.000670328	up	SIRT5
chr6:18160114..18166609:+	1.61409	4.19257	2.06784	0.000544708	0.0213834	up	KDM1B
chr6:34574332..34614575:-	4.58079	0.287088	-1.80044	2.01499e-06	0.000334357	down	C6orf106
chr6:37250658..37284982:+	8.55066	0.498482	-1.00439	7.22799e-05	0.00626172	down	TBC1D22B
chr6:97715748..97720938:-	3.15056	0.440629	-1.18236	0.00151303	0.0448729	down	MMS22L
chr7:127013396..127017383:-	4.08352	2.82848	1.50002	0.00071365	0.0258169	up	ZNF800
chr7:155499554..155538296:+	3.1766	0.27388	-1.86839	2.03133e-06	0.000334357	down	RBM33
chr7:2269619..2270362:-	3.13395	0.288194	-1.79489	1.34184e-05	0.0015792	down	MAD1L1
chr7:23650790..23651172:+	19.2097	2.12692	1.08876	9.7675e-05	0.00714547	up	CCDC126
chr7:2477439..2483381:+	6.83363	0.365277	-1.45294	1.26746e-05	0.0015792	down	CHST12
chr7:35707044..35712888:-	9.0765	2.00094	1.00068	0.000830297	0.0281788	up	HERPUD2
chr7:48450117..48467468:+	2.10788	3.84041	1.94126	0.0019001	0.0490234	up	ABCA13
chr7:48541722..48542148:+	65.0656	3.2205	1.68728	2.28592e-11	7.52526e-08	up	Null
chr7:7019050..7020366:-	6.78493	0.415306	-1.26775	0.000124156	0.00851501	down	Null
chr7:91924203..91957214:+	14.9498	1.52749	0.611165	0.00105557	0.0337617	up	ANKIB1
chr8:41561559..41571772:-	4.00856	0.36833	-1.44093	7.43131e-05	0.00627279	down	ANK1
chr9:100780571..100788733:+	8.58687	0.567408	-0.817542	0.00172656	0.0477633	down	Null
chr9:134070620..134077104:+	1.90348	0.181438	-2.46245	1.77663e-06	0.000324926	down	NUP214
chr9:140705913..140712590:+	4.06961	0.402506	-1.31292	0.00165107	0.0466465	down	EHMT1
chr9:98740343..98766983:+	3.8591	2.45373	1.29498	0.00154127	0.0450952	up	ERCC6L2
chrX:147733520..147744289:+	46.2205	1.94709	0.961318	1.27372e-07	5.99011e-05	up	AFF2
chrX:147743429..147744289:+	156.036	1.82739	0.869782	4.53442e-08	2.98546e-05	up	AFF2
chrX:51638149..51640367:+	24.4942	0.577037	-0.793265	0.00103818	0.0337617	down	MAGED1

## Sheet: Supplementary Table 2
Supplementary Table 2. Differentially Expressed circRNAs in ICH compared to healthy controls in the validation cohort by the Deseq2 method.
Location	baseMean	FoldChange	Log2FoldChange	pval	FDR	Up/Down	Source_Gene
chr10:112723883..112745523:+	4.39823	2.8487	1.5103	0.000269508	0.00965386	up	SHOC2
chr10:115636280..115644139:+	5.00409	2.06565	1.0466	0.00079868	0.0204578	up	NHLRC2
chr10:126370176..126370948:-	29.5862	0.524413	-0.931226	2.79289e-05	0.00182935	down	RP11-12J10.3
chr10:13701323..13705509:-	27.9846	0.530306	-0.915103	2.16787e-05	0.00150601	down	FRMD4A
chr10:15875629..15889942:-	1.19381	5.29536	2.40473	0.00047715	0.0142389	up	FAM188A
chr10:28872328..28879761:+	0.699132	5.49391	2.45783	0.00168561	0.033746	up	WAC
chr10:32832228..32873232:+	4.19908	3.46169	1.79148	0.0005393	0.0157496	up	Null
chr10:52193236..52350007:-	3.14543	4.78155	2.25748	7.21383e-05	0.00384598	up	SGMS1
chr10:5815805..5842668:-	7.19806	2.18164	1.12541	0.000150373	0.00621136	up	GDI2
chr10:6001717..6002530:-	11.9456	0.560801	-0.83444	0.000478253	0.0142389	down	IL15RA
chr10:7839010..7844817:+	27.748	1.74526	0.803439	1.33579e-06	0.000214451	up	ATP5C1
chr10:98303833..98336586:-	1.66974	3.75895	1.91033	0.000881965	0.0219772	up	TM9SF3
chr11:118454524..118455359:+	1.92023	4.24535	2.08588	0.00207879	0.0381349	up	ARCN1
chr11:16117542..16119234:-	11.2182	0.496006	-1.01157	0.001228	0.0261878	down	SOX6
chr11:33307959..33309057:+	66.2046	1.95332	0.965931	1.23542e-08	5.14947e-06	up	HIPK3
chr11:36415396..36424928:+	4.6966	0.385763	-1.37421	0.00217283	0.0390683	down	Null
chr11:65198240..65205128:+	12.1926	0.538295	-0.893532	0.00112868	0.0247608	down	NEAT1
chr11:77330651..77340944:-	1.62828	5.04853	2.33586	0.000389096	0.0127429	up	CLNS1A
chr11:85685751..85742653:-	17.4064	1.7788	0.830907	4.35774e-05	0.00266403	up	PICALM
chr11:85707869..85742653:-	54.6402	1.67732	0.746154	6.62018e-07	0.00012201	up	PICALM
chr11:85718585..85742653:-	22.0702	2.12421	1.08693	1.3564e-06	0.000214451	up	PICALM
chr11:93523740..93535138:+	3.05994	2.94087	1.55624	0.00137325	0.0287505	up	MED17
chr12:1136914..1137738:+	2.20517	2.82236	1.4969	0.00157359	0.0319244	up	ERC1
chr12:116668338..116675510:-	25.8624	1.59092	0.669858	0.000149216	0.00621136	up	Null
chr12:14609495..14628902:+	0.529678	6.33341	2.66298	0.00106807	0.0243637	up	ATF7IP
chr12:14688593..14706346:-	0.620532	6.2316	2.6396	0.00124806	0.0263704	up	PLBD1
chr12:28458582..28544344:+	0.966898	5.08653	2.34668	0.00184718	0.035887	up	CCDC91
chr12:29492784..29494151:-	2.7814	3.91602	1.96939	0.000343486	0.0117528	up	ERGIC2
chr12:32751431..32764217:+	4.3225	8.2238	3.03981	7.59866e-10	6.85727e-07	up	FGD4
chr12:50821545..50835426:+	4.51922	2.47529	1.3076	0.00218418	0.0391191	up	LARP4
chr12:66597491..66622150:+	11.7723	7.25052	2.85808	4.51875e-11	6.90615e-08	up	IRAK3
chr12:69983265..69985939:+	16.9958	1.81313	0.85848	0.00295766	0.0477495	up	CCT2
chr12:89860547..89866052:-	4.39907	3.03426	1.60134	1.64599e-05	0.00127913	up	POC1B
chr12:938228..939110:+	43.5252	0.555711	-0.847593	0.000412322	0.0131122	down	Null
chr12:94562929..94580249:+	21.0698	2.52485	1.3362	3.98014e-09	2.02766e-06	up	PLXNC1
chr13:108895880..108903664:+	1.21469	6.94033	2.795	0.000253252	0.00921555	up	Null
chr13:114806476..114822949:-	20.0189	0.333307	-1.58508	1.04691e-09	6.85727e-07	down	Null
chr13:114817527..114822949:-	11.6153	0.382724	-1.38562	2.60531e-06	0.000314352	down	RASA3
chr13:21735929..21746820:-	12.0032	1.86612	0.90004	0.000414671	0.0131122	up	SKA3
chr13:33016525..33018263:-	0.698449	5.0843	2.34605	0.00256613	0.0437387	up	N4BP2L2
chr13:33091994..33101669:-	34.905	1.90562	0.930263	5.26388e-06	0.000559631	up	N4BP2L2
chr13:50054355..50057699:+	0.9808	5.56326	2.47593	0.000766033	0.0200701	up	SETDB2
chr13:51501543..51523641:+	8.45839	1.91587	0.937998	0.000880572	0.0219772	up	RNASEH2B
chr13:72131156..72147705:-	0.756146	9.10516	3.18668	5.94302e-05	0.00332302	up	DACH1
chr13:76134889..76143643:+	1.46953	4.03131	2.01125	0.00243299	0.0423696	up	UCHL3
chr13:96409898..96416207:+	2.12365	3.28308	1.71505	0.0019909	0.0374109	up	DNAJC3
chr14:106053891..106173899:-	134.528	5.87273	2.55403	0.000180903	0.00706851	up	Null
chr14:31596991..31602881:-	5.19323	1.96394	0.973752	0.00238175	0.0416807	up	HECTD1
chr14:50292585..50298079:-	2.19246	5.56886	2.47738	6.52414e-05	0.0035192	up	NEMF
chr14:50615003..50616948:-	0.621398	6.56267	2.71428	0.000878441	0.0219772	up	SOS2
chr14:71413632..71445365:+	0.771721	6.46036	2.69162	0.00101846	0.0238216	up	PCNX
chr14:73614503..73640415:+	5.21331	1.94066	0.95655	0.00209992	0.0383494	up	PSEN1
chr14:97008580..97031551:+	3.91722	2.18606	1.12833	0.00197741	0.0374109	up	PAPOLA
chr14:97299804..97327072:+	21.5345	1.98965	0.992514	2.61322e-05	0.00173647	up	VRK1
chr14:97299804..97342457:+	0.869853	5.51795	2.46413	0.0017104	0.0339489	up	VRK1
chr14:99723808..99724176:-	9.85763	0.535317	-0.901536	0.00320221	0.0499393	down	BCL11B
chr15:50209131..50226379:-	2.98666	5.42773	2.44035	0.00119249	0.0259126	up	ATP8B4
chr15:50330965..50399205:-	0.870117	8.22367	3.03978	0.000167981	0.00669731	up	ATP8B4
chr15:59204762..59209198:-	1.93572	4.58864	2.19807	0.00143126	0.0298288	up	SLTM
chr15:62299507..62306191:-	14.6213	2.16234	1.11259	4.53369e-05	0.00272924	up	VPS13C
chr15:63824846..63855207:+	3.8234	2.91978	1.54586	0.000156132	0.00627952	up	USP3
chr15:64791492..64792365:+	39.4198	0.652673	-0.615569	0.000132274	0.00594586	down	ZNF609
chr15:66044717..66048810:-	8.59189	2.01316	1.00946	1.89454e-05	0.00135726	up	DENND4A
chr15:77544709..77576372:-	1.67042	4.64217	2.2148	0.00106573	0.0243637	up	Null
chr15:85657104..85664245:+	3.76785	2.54987	1.35042	0.000534006	0.015695	up	PDE8A
chr15:90982564..90986710:+	1.87439	6.08141	2.60441	3.26434e-05	0.00207875	up	IQGAP1
chr15:90984738..90986710:+	2.95764	3.14131	1.65137	0.00312475	0.049065	up	IQGAP1
chr15:94899366..94913409:+	1.41488	5.77964	2.53098	0.000146515	0.00620691	up	MCTP2
chr15:94899366..94945248:+	7.66973	2.9782	1.57444	1.17665e-05	0.00099906	up	MCTP2
chr15:94910834..94928754:+	6.77965	1.97173	0.979463	0.000783811	0.0203038	up	MCTP2
chr16:28163980..28167848:-	5.70086	1.92697	0.946335	0.00154798	0.0315956	up	XPO6
chr16:30507418..30507887:+	6.47358	0.448584	-1.15655	0.00015482	0.00627952	down	ITGAL
chr16:30675536..30678943:+	5.78289	0.46903	-1.09225	0.000572041	0.0163925	down	FBRS
chr16:31102096..31102663:-	24.0809	0.611508	-0.709557	0.00108702	0.024478	down	Null
chr16:396148..397106:-	3.64474	0.401451	-1.3167	0.00298162	0.0479675	down	AXIN1
chr16:68155890..68157024:+	138.183	0.636941	-0.650769	2.86462e-06	0.000328083	down	NFATC3
chr16:68155890..68160513:+	168.032	0.656617	-0.606876	3.16115e-05	0.00204139	down	NFATC3
chr16:71712658..71715808:-	15.4671	0.608355	-0.717014	0.000386205	0.0127429	down	PHLPP2
chr16:85667520..85667738:+	221.136	0.527866	-0.921756	2.32013e-05	0.00156438	down	GSE1
chr16:9009111..9011013:-	1.25341	5.08506	2.34626	0.00091157	0.0223693	up	USP7
chr17:2297337..2298748:-	17.4659	0.505264	-0.984891	6.25506e-07	0.00012201	down	MNT
chr17:25630393..25636298:+	2.16351	3.38681	1.75993	0.00115739	0.0252696	up	WSB1
chr17:27975162..27999147:-	2.08796	3.11016	1.63699	0.00164447	0.0332154	up	SSH2
chr17:28011581..28030080:-	5.42589	1.88241	0.912585	0.00305543	0.0488124	up	SSH2
chr17:37866066..37872192:+	16.4444	0.178994	-2.48202	2.35252e-15	1.07863e-11	down	ERBB2
chr17:40762126..40811570:+	1.06053	0.194698	-2.36069	0.00202641	0.0376479	down	Null
chr17:4186093..4200109:-	7.04419	1.80799	0.854384	0.00216445	0.0390683	up	UBE2G1
chr17:57808782..57816308:+	9.83808	1.94273	0.958088	0.000602033	0.0169345	up	VMP1
chr17:57808782..57851246:+	1.8261	4.1844	2.06502	0.000520287	0.0153904	up	VMP1
chr17:65887960..65890281:+	4.29059	2.76296	1.46621	0.000682181	0.0185556	up	BPTF
chr17:65941525..65944422:+	62.6115	0.635285	-0.654524	0.000216642	0.00817489	down	BPTF
chr18:19345733..19359646:+	32.7527	2.04013	1.02866	9.07908e-05	0.00452474	up	MIB1
chr18:19345733..19399607:+	4.16254	3.70662	1.8901	9.65598e-05	0.0047605	up	MIB1
chr18:2890559..2892484:+	11.6973	1.79628	0.845011	0.00106168	0.0243637	up	EMILIN2
chr18:42281140..42281797:+	1.02758	0.169082	-2.5642	0.000946327	0.0229572	down	SETBP1
chr18:42529846..42533305:+	0.550245	0.137446	-2.86306	0.000403896	0.0129921	down	SETBP1
chr18:55833020..56001124:+	1.54792	6.47348	2.69454	6.38993e-05	0.0035192	up	NEDD4L
chr18:74153201..74155167:-	6.02241	2.37275	1.24656	0.00122051	0.0261497	up	ZNF516
chr18:76856476..76914555:+	1.21411	4.50177	2.17049	0.00198507	0.0374109	up	ATP9B
chr18:9182380..9221997:+	21.5798	4.44977	2.15373	1.38978e-08	5.31011e-06	up	ANKRD12
chr18:9195549..9221997:+	3.89111	4.23127	2.08109	7.99207e-05	0.00407152	up	ANKRD12
chr18:9583115..9595100:-	6.50386	2.25935	1.17591	0.00110341	0.0245588	up	PPP4R1
chr18:9583115..9595151:-	4.01781	4.83475	2.27344	7.94695e-07	0.000140141	up	PPP4R1
chr18:9931807..9937063:+	6.08599	3.37889	1.75655	4.17941e-07	9.58129e-05	up	VAPA
chr19:18258253..18258434:+	4.19636	0.331187	-1.59428	0.000284399	0.0100305	down	MAST3
chr19:18648411..18649246:-	53.7966	0.651049	-0.619162	1.25183e-05	0.00104357	down	FKBP8
chr19:3656403..3661999:-	1.85581	0.320821	-1.64016	0.00196718	0.0374109	down	PIP5K1C
chr19:40540857..40542533:-	1.59192	4.89569	2.29151	0.000404874	0.0129921	up	ZNF780B
chr19:48180861..48181467:+	0.554251	0.169239	-2.56287	0.00179942	0.0351078	down	Null
chr19:48185233..48198731:+	3.73899	0.350756	-1.51146	0.000173011	0.0068384	down	GLTSCR1
chr19:54308534..54318242:-	4.60077	2.94916	1.56031	0.000958103	0.0231205	up	NLRP12
chr1:104108057..104118162:+	2.71789	0.406403	-1.29902	0.0027608	0.0453702	down	AMY2B
chr1:114372214..114377061:-	29.4299	1.52645	0.610176	0.0021394	0.0387713	up	PTPN22
chr1:117944808..117957453:+	1.99551	4.91059	2.2959	0.000420455	0.0132007	up	MAN1A2
chr1:117944808..117963271:+	13.9791	2.45224	1.2941	5.23819e-05	0.00300214	up	MAN1A2
chr1:14042036..14075982:+	1.05005	8.52871	3.09233	1.92712e-05	0.00135936	up	PRDM2
chr1:14057495..14075982:+	1.38276	4.88571	2.28857	0.000834744	0.0211453	up	PRDM2
chr1:1417518..1454370:+	1.79141	0.239596	-2.06132	0.00111664	0.0246145	down	Null
chr1:155408118..155408859:-	5.00745	2.04984	1.03551	0.0014747	0.0305949	up	ASH1L
chr1:158624601..158624741:-	5.59182	0.332503	-1.58856	0.00261979	0.0441608	down	Null
chr1:172520652..172526934:+	36.7679	1.86711	0.90081	2.93379e-06	0.000328083	up	SUCO
chr1:172525009..172539870:+	4.96401	2.33795	1.22524	0.00265487	0.0442639	up	SUCO
chr1:197611841..197627499:-	3.19431	2.91016	1.5411	0.000613201	0.0171434	up	DENND1B
chr1:205585606..205593019:-	38.7906	0.649027	-0.623649	1.83651e-05	0.00135726	down	ELK4
chr1:207850734..207851642:+	0.956872	0.157785	-2.66397	0.000371763	0.0124418	down	CR1L
chr1:223305817..223310605:-	0.835389	5.37541	2.42637	0.00174876	0.0343471	up	TLR5
chr1:229675203..229685181:-	5.25517	0.471075	-1.08597	0.00167441	0.0336719	down	ABCB10
chr1:231930988..231954263:+	0.672546	6.46201	2.69198	0.000991548	0.0235557	up	DISC1
chr1:235840391..235860572:-	1.26189	11.278	3.49544	1.03272e-05	0.000910583	up	LYST
chr1:247319708..247323115:-	10.5721	2.34213	1.22782	7.34645e-05	0.00387166	up	ZNF124
chr1:24993306..24996806:+	12.6589	0.364316	-1.45674	1.01837e-05	0.000910583	down	SRRM1
chr1:28800066..28800663:+	20.4208	0.611627	-0.709277	0.000704594	0.0187772	down	PHACTR4
chr1:35824526..35827390:+	1.34011	6.12232	2.61408	0.000106747	0.0050983	up	ZMYM4
chr1:62910409..62913182:+	0.7437	7.04495	2.81659	0.00054854	0.0159181	up	USP1
chr1:70758071..70781249:-	2.57769	3.54583	1.82612	0.00251585	0.0433653	up	ANKRD13C
chr1:93648917..93659301:+	0.729742	7.02259	2.812	0.000556102	0.016036	up	CCDC18
chr1:98144651..98165103:-	4.04492	4.63	2.21101	1.00575e-05	0.000910583	up	DPYD
chr1:98144651..98293752:-	0.572905	5.9067	2.56235	0.00175294	0.0343471	up	DPYD
chr1:98286810..98288820:-	0.588412	6.63549	2.7302	0.000782545	0.0203038	up	Null
chr1:9991949..9994918:-	8.20289	2.02626	1.01882	0.000719015	0.0189464	up	LZIC
chr20:21321359..21327188:+	0.880741	5.07632	2.34378	0.0029923	0.047971	up	XRN2
chr20:2944918..2945848:+	99.3095	0.660756	-0.59781	9.76023e-05	0.00476071	down	PTPRA
chr20:34302107..34313077:-	3.97526	2.73114	1.4495	0.000111123	0.00525259	up	RBM39
chr20:39721112..39729993:+	81.73	1.81496	0.859936	3.70836e-06	0.00040483	up	TOP1
chr20:42331130..42331543:+	2.91923	0.238631	-2.06714	1.33133e-05	0.00109003	down	MYBL2
chr20:42331130..42333998:+	46.2779	0.488161	-1.03457	2.30211e-06	0.000301576	down	MYBL2
chr20:43107264..43118752:+	16.9861	0.520237	-0.94276	0.000236912	0.00880413	down	TTPAL
chr20:45865070..45878183:-	0.913832	6.82078	2.76994	0.000325826	0.0114039	up	ZMYND8
chr20:50133323..50140135:-	1.4276	0.0455544	-4.45626	9.10185e-10	6.85727e-07	down	NFATC2
chr20:50133323..50140649:-	17.2693	0.276752	-1.85333	6.74728e-11	7.73407e-08	down	NFATC2
chr20:7976673..7990962:-	1.38711	7.85899	2.97434	6.46836e-05	0.0035192	up	TMX4
chr21:30693542..30702014:+	19.5578	1.64014	0.713819	0.000474752	0.0142389	up	BACH1
chr21:40578034..40584633:-	6.30977	2.16994	1.11766	0.00259564	0.0439152	up	BRWD1
chr21:47768926..47769734:+	7.09405	2.54259	1.3463	0.00111587	0.0246145	up	PCNT
chr22:31654277..31656063:+	3.09298	2.53546	1.34225	0.00287956	0.0468184	up	LIMK2
chr2:136402949..136418963:+	3.13867	0.394966	-1.3402	0.00155049	0.0315956	down	R3HDM1
chr2:136505837..136530117:+	0.821727	6.82812	2.77149	0.000704478	0.0187772	up	UBXN4
chr2:162036125..162061304:+	5.55225	2.12227	1.08561	0.00197876	0.0374109	up	TANK
chr2:171902684..171906684:-	0.695794	6.06689	2.60096	0.00152511	0.0314984	up	TLK1
chr2:175945388..175986268:-	4.61707	2.38055	1.25129	0.00108708	0.024478	up	ATF2
chr2:191523884..191537878:+	17.3482	1.86981	0.902894	0.000272132	0.0096723	up	NAB1
chr2:201881714..201888762:-	0.946099	9.86554	3.3024	3.33112e-05	0.00209221	up	FAM126B
chr2:211018219..211019335:-	6.02818	2.52561	1.33663	4.66078e-05	0.0027397	up	KANSL1L
chr2:215632206..215646233:-	6.74931	2.15807	1.10974	0.000238105	0.00880413	up	BARD1
chr2:215632206..215661841:-	5.81443	2.59364	1.37498	0.000686176	0.0185556	up	BARD1
chr2:219249870..219252678:+	4.39949	2.23737	1.1618	0.00210775	0.0383494	up	SLC11A1
chr2:228356263..228389631:+	7.16392	4.98563	2.31778	2.0081e-09	1.15089e-06	up	AGFG1
chr2:228395807..228401709:+	0.57268	6.89357	2.78525	0.000590197	0.0168078	up	AGFG1
chr2:234296903..234307095:+	1.62808	8.94132	3.16049	1.6759e-06	0.000234417	up	DGKD
chr2:239090706..239093928:-	2.40735	3.65962	1.87169	0.00101376	0.0238216	up	ILKAP
chr2:24357989..24369956:+	8.42736	2.84721	1.50955	1.87836e-05	0.00135726	up	FAM228B
chr2:32323865..32341281:+	9.73392	1.72339	0.785251	0.00204079	0.03773	up	SPAST
chr2:39278285..39294894:-	0.537583	5.90006	2.56073	0.00175133	0.0343471	up	SOS1
chr2:40655613..40657444:-	8.35418	2.76897	1.46935	4.08834e-08	1.33893e-05	up	SLC8A1
chr2:54122144..54128696:-	0.704114	7.27855	2.86365	0.000426107	0.0132007	up	PSME4
chr2:54152676..54159897:-	0.515026	5.65692	2.50002	0.00228656	0.0404782	up	PSME4
chr2:58311224..58316858:+	7.90744	4.11841	2.04209	4.58346e-05	0.00272924	up	VRK2
chr2:68717322..68742868:+	2.28379	4.14609	2.05175	0.000127356	0.00578147	up	Null
chr2:71753350..71766369:+	2.31341	3.16399	1.66175	0.000984303	0.0235054	up	DYSF
chr3:105389077..105423017:-	1.64966	0.15124	-2.72509	1.43562e-05	0.00115479	down	CBLB
chr3:148303909..148310052:-	3.87807	0.395019	-1.34	0.00263383	0.0442349	down	Null
chr3:169694734..169703653:+	1.32731	6.21753	2.63634	0.000424465	0.0132007	up	SEC62
chr3:169854207..169867032:-	17.1596	0.616972	-0.696724	0.000467013	0.0142389	down	PHC3
chr3:169863211..169867032:-	17.4643	0.429432	-1.2195	0.000113712	0.0053201	down	PHC3
chr3:17051166..17056403:+	10.5418	2.21908	1.14996	7.76013e-05	0.00404321	up	PLCL2
chr3:171944661..171969331:+	4.90696	2.40179	1.26411	0.000963609	0.0231317	up	FNDC3B
chr3:171969050..172025291:+	0.737631	6.95568	2.79819	0.000597621	0.0169142	up	FNDC3B
chr3:180665653..180667131:+	1.25058	8.49291	3.08626	3.63732e-05	0.00225367	up	FXR1
chr3:195605124..195615477:-	3.61132	0.469107	-1.09201	0.0027354	0.0452435	down	TNK2
chr3:195780289..195803993:-	18.8	1.8074	0.853918	0.000242778	0.00890511	up	TFRC
chr3:43341246..43345284:+	7.90004	1.70708	0.771531	0.0029179	0.0472742	up	SNRK
chr3:56600622..56601081:+	4.24543	2.79101	1.48079	0.00267294	0.0444038	up	CCDC66
chr3:71733723..71759635:-	1.70556	5.10277	2.35128	0.000143741	0.00618263	up	EIF4E3
chr4:103635595..103651893:-	1.43989	4.23153	2.08118	0.00063857	0.0176376	up	MANBA
chr4:1219148..1235307:-	8.87916	0.504674	-0.986576	0.00121138	0.0260759	down	CTBP1
chr4:129913322..129925031:-	49.228	1.89695	0.923681	2.70152e-06	0.000317602	up	SCLT1
chr4:160107794..160164943:+	8.33752	2.47893	1.30972	0.000260343	0.009399	up	RAPGEF2
chr4:166141086..166184511:+	1.37279	14.5411	3.86207	5.31809e-07	0.000110834	up	KLHL2
chr4:38091553..38104778:+	13.2085	2.2829	1.19087	6.65266e-07	0.00012201	up	TBC1D1
chr4:38791691..38792852:-	18.2157	1.62286	0.698537	0.000637436	0.0176376	up	Null
chr4:48371866..48385801:+	53.129	1.51486	0.599183	1.77351e-05	0.00133304	up	SLAIN2
chr4:52729603..52758017:+	3.17437	2.76913	1.46943	0.00036127	0.0121796	up	DCUN1D4
chr4:56277781..56284152:+	12.8825	1.67273	0.742205	0.000405205	0.0129921	up	TMEM165
chr4:85818064..85853516:-	4.75567	2.54235	1.34616	0.000147558	0.00620691	up	WDFY3
chr4:88116476..88116842:-	19.9745	2.41218	1.27034	4.75653e-05	0.00276059	up	KLHL8
chr5:102482231..102495032:+	0.686835	6.38705	2.67515	0.0010891	0.024478	up	PPIP5K2
chr5:122881111..122893258:+	25.3658	2.42818	1.27987	8.42194e-07	0.000143017	up	CSNK1G3
chr5:137320946..137324004:-	55.7973	1.84733	0.885439	0.000468388	0.0142389	up	FAM13B
chr5:139568649..139574237:+	1.63973	3.42968	1.77807	0.0024396	0.0423696	up	Null
chr5:176370336..176385155:-	19.5223	1.59248	0.671274	0.00192405	0.0372227	up	UIMC1
chr5:176963359..176966148:-	8.1202	0.423626	-1.23914	0.000143596	0.00618263	down	FAM193B
chr5:39201928..39250908:-	0.918445	0.188372	-2.40834	0.00106309	0.0243637	down	Null
chr5:49694941..49707217:-	22.4259	2.81784	1.49459	1.72582e-06	0.000234417	up	EMB
chr5:49694941..49724061:-	1.70599	6.5182	2.70447	0.000181916	0.00706851	up	EMB
chr5:50045985..50059076:+	1.662	4.04735	2.01698	0.00255494	0.0437104	up	PARP8
chr5:56542127..56545403:+	3.53942	2.23784	1.16211	0.00249147	0.0431071	up	GPBP1
chr5:68590620..68607031:-	1.40529	6.48231	2.69651	0.000470749	0.0142389	up	CCDC125
chr5:77385217..77425131:-	2.55637	3.97242	1.99002	0.000144284	0.00618263	up	AP3B1
chr5:82832826..82838087:+	5.52758	2.29156	1.19633	0.00202814	0.0376479	up	VCAN
chr5:93964516..93966448:+	0.70064	4.9477	2.30676	0.00253989	0.0436158	up	ANKRD32
chr5:94204038..94248681:-	0.884162	8.95288	3.16235	7.90281e-05	0.00407128	up	MCTP1
chr6:128134028..128135076:-	2.61747	0.344802	-1.53616	0.00258217	0.0438491	down	THEMIS
chr6:131481199..131520713:+	0.609292	6.25635	2.64532	0.00120865	0.0260759	up	AKAP7
chr6:13632602..13644961:-	39.6884	2.03676	1.02627	2.58655e-06	0.000314352	up	RANBP9
chr6:155095123..155116273:+	7.9126	2.14584	1.10155	0.000153197	0.00627149	up	SCAF8
chr6:167435897..167453827:+	3.36091	3.24513	1.69828	0.000118176	0.00541836	up	FGFR1OP
chr6:18160114..18166609:+	1.71665	9.97934	3.31894	6.17288e-06	0.000602184	up	KDM1B
chr6:86267694..86284096:-	0.564521	6.38202	2.67401	0.00102352	0.0238216	up	SNX14
chr7:131060183..131084192:+	28.7165	1.76297	0.818005	0.000217522	0.00817489	up	MKLN1
chr7:131071879..131084192:+	4.22179	2.23916	1.16296	0.000708497	0.0187772	up	MKLN1
chr7:141336760..141349133:+	1.22493	5.52503	2.46598	0.000687993	0.0185556	up	AGK
chr7:155465561..155473602:+	50.5693	2.71558	1.44126	5.94362e-06	0.000592424	up	RBM33
chr7:158580695..158591763:-	14.414	1.52635	0.610081	0.00169282	0.033746	up	ESYT2
chr7:23015829..23030758:-	3.18531	3.12098	1.642	0.000809495	0.0206196	up	FAM126A
chr7:23650790..23651172:+	9.15183	2.27207	1.184	0.000192131	0.00740269	up	CCDC126
chr7:24663285..24708279:+	5.18864	2.39565	1.26041	0.00124524	0.0263704	up	MPP6
chr7:2477439..2483381:+	9.8477	0.382934	-1.38483	1.8805e-07	4.79006e-05	down	CHST12
chr7:40037093..40041630:+	0.64444	6.53101	2.70731	0.000912335	0.0223693	up	CDK13
chr7:48450117..48452180:+	7.1726	6.58887	2.72003	1.73832e-06	0.000234417	up	ABCA13
chr7:48450117..48467468:+	3.04128	3.15332	1.65687	0.00281676	0.0459603	up	ABCA13
chr7:48506553..48528941:+	0.983357	5.95188	2.57335	0.000937622	0.022867	up	ABCA13
chr7:48541722..48542148:+	35.2977	4.19633	2.06913	1.07974e-12	2.47531e-09	up	Null
chr7:5471875..5473482:+	1.34934	6.32165	2.6603	5.45114e-05	0.00308561	up	Null
chr7:65705312..65706257:+	1.52088	16.4814	4.04277	9.81139e-08	2.64619e-05	up	TPST1
chr7:65705312..65751696:+	0.966773	10.5259	3.39588	1.64325e-05	0.00127913	up	TPST1
chr7:70227856..70236630:+	2.72939	0.24499	-2.02921	0.000340891	0.0117518	down	AUTS2
chr7:73634074..73635064:+	4.84249	9.79645	3.29226	2.23252e-07	5.38742e-05	up	LAT2
chr7:92921015..92926555:+	3.11642	6.33905	2.66427	1.44434e-06	0.000220743	up	CCDC132
chr8:131092148..131104389:-	8.24735	0.48539	-1.04278	0.000141214	0.00618263	down	ASAP1
chr8:133734286..133769540:-	22.0358	1.85883	0.894397	0.000101547	0.00490097	up	TMEM71
chr8:133740044..133769540:-	16.4214	1.69869	0.764421	0.00226871	0.0403603	up	TMEM71
chr8:141595218..141616013:-	70.564	0.635362	-0.654349	0.00109949	0.0245588	down	Null
chr8:21832181..21835354:+	9.812	0.416469	-1.26372	7.17769e-06	0.000685619	down	XPO7
chr8:23391715..23394463:-	27.1621	2.10073	1.07089	0.000116071	0.00537559	up	Null
chr8:48308936..48320523:+	12.4838	2.26391	1.17882	0.000329064	0.01143	up	SPIDR
chr8:52758221..52773806:-	11.7773	2.34263	1.22813	2.21145e-05	0.00151336	up	PCMTD1
chr8:62448903..62453547:+	3.09135	4.89517	2.29136	1.1707e-05	0.00099906	up	Null
chr8:62593527..62596747:-	10.1276	8.89395	3.15282	7.74639e-09	3.55172e-06	up	ASPH
chr8:68005778..68007967:+	0.498597	5.51989	2.46464	0.00264503	0.0442607	up	CSPP1
chr8:68200190..68214701:-	2.38062	10.5141	3.39426	9.1556e-08	2.62365e-05	up	ARFGEF1
chr8:74585342..74601048:-	6.35302	2.00409	1.00295	0.000910364	0.0223693	up	STAU2
chr8:92020971..92036594:-	7.23427	2.17898	1.12365	0.000217201	0.00817489	up	TMEM55A
chr9:130947826..130950213:-	4.24439	0.419361	-1.25374	0.00079233	0.0204092	down	CIZ1
chr9:139115609..139118720:-	21.6958	0.665003	-0.588567	0.00207933	0.0381349	down	QSOX2
chr9:33932560..33933626:-	6.84231	0.483155	-1.04944	0.00197769	0.0374109	down	UBAP2
chr9:33948372..33953472:-	17.5254	0.636687	-0.651343	0.0030937	0.0490112	down	UBAP2
chr9:33948372..33956144:-	51.0806	0.611326	-0.709985	8.17058e-06	0.000764533	down	UBAP2
chr9:33953283..33956144:-	7.76347	0.554097	-0.851791	0.00315113	0.0493103	down	UBAP2
chr9:37126309..37147442:+	1.3832	6.14833	2.62019	0.000654376	0.017966	up	Null
chr9:79829245..79842401:+	12.9103	2.45489	1.29566	1.73397e-06	0.000234417	up	VPS13A
chr9:80409379..80430686:-	0.777728	5.11261	2.35406	0.00227109	0.0403603	up	GNAQ
chr9:80409379..80537261:-	0.803545	8.78715	3.1354	8.88625e-05	0.0044773	up	GNAQ
chr9:86293356..86301070:-	12.0907	1.60469	0.682298	0.00312065	0.049065	up	UBQLN1
chr9:86383733..86403593:-	0.640157	5.8	2.53605	0.00201417	0.0376479	up	GKAP1
chr9:88233898..88248289:-	20.8781	2.13143	1.09182	5.3705e-06	0.000559631	up	AGTPBP1
chr9:88284400..88327481:-	12.4165	2.59369	1.375	5.9162e-06	0.000592424	up	AGTPBP1
chr9:88920107..88924932:-	7.50655	1.76154	0.816835	0.00154708	0.0315956	up	ZCCHC6
chrX:10031485..10066619:+	2.63107	6.90056	2.78671	2.48646e-06	0.000314352	up	WWC3
chrX:10031485..10085729:+	0.563064	6.13856	2.6179	0.00136607	0.0287314	up	WWC3
chrX:1404671..1409402:+	7.53809	3.21161	1.6833	1.75887e-08	6.20339e-06	up	CSF2RA
chrX:147733520..147744289:+	21.6275	2.2047	1.14058	4.78198e-07	0.000104407	up	AFF2
chrX:147743429..147744289:+	83.497	1.52424	0.608092	0.00035396	0.0120215	up	AFF2
chrX:24828015..24861794:+	1.96826	6.75248	2.75542	1.69845e-05	0.0012979	up	POLA1
chrX:51638149..51640367:+	15.0908	0.425307	-1.23342	7.49082e-08	2.28969e-05	down	MAGED1

## Sheet: Supplementary Table 3
Supplementary Table 3. Differentially Expressed circRNAs in ICH compared to healthy controls in the discovery cohort by the EdgeR method.
Location	FoldChange	Log2FoldChange	logCPM	PValue	FDR	Up/Down	Source_Gene
chr16:30675536..30677862:+	0.259048	-1.94871	10.2018	7.18523e-12	2.45764e-07	down	FBRS
chr16:4029117..4033441:-	0.105898	-3.23926	6.95535	5.36745e-11	9.17942e-07	down	ADCY9
chr12:110880375..110881862:-	0.0630499	-3.98736	5.94263	4.15208e-10	4.73393e-06	down	Null
chr7:48541722..48542148:+	3.03798	1.60311	10.7276	2.93346e-08	0.000238961	up	Null
chr16:85667520..85667738:+	0.405243	-1.30314	12.4933	3.49317e-08	0.000238961	down	GSE1
chr7:100068207..100069131:+	0.0561417	-4.15478	6.23219	4.29773e-08	0.000244999	down	Null
chr19:11623871..11625036:-	0.0639822	-3.96619	6.40221	9.86469e-08	0.000482017	down	ECSIT
chr6:34574332..34614575:-	0.243964	-2.03526	7.3998	2.65967e-07	0.00113714	down	C6orf106
chr16:71710350..71713438:-	0.433831	-1.2048	8.27052	3.22211e-07	0.00122455	down	PHLPP2
chr9:134070620..134077104:+	0.135605	-2.88252	6.57147	4.87503e-07	0.00166746	down	NUP214
chr4:54292039..54310270:+	0.490366	-1.02807	9.59626	7.91466e-07	0.00224901	down	FIP1L1
chr3:145938602..145939879:-	0.103202	-3.27645	6.04633	8.1179e-07	0.00224901	down	PLSCR4
chr7:155499554..155538296:+	0.257245	-1.95878	7.07223	8.92836e-07	0.00224901	down	RBM33
chrX:147743429..147744289:+	1.69955	0.765149	11.9897	9.2054e-07	0.00224901	up	AFF2
chr19:18648411..18649243:-	0.479471	-1.06049	9.93782	1.24075e-06	0.00282925	down	FKBP8
chr1:145459652..145460263:-	0.121467	-3.04137	6.0936	2.41199e-06	0.00515623	down	POLR3GL
chrX:147733520..147744289:+	1.82738	0.869776	10.2752	2.82848e-06	0.00547299	up	AFF2
chr8:66684033..66687972:-	0.0795575	-3.65186	5.84388	2.88018e-06	0.00547299	down	Null
chr16:30675536..30678943:+	0.216955	-2.20453	7.24268	3.77494e-06	0.00664439	down	FBRS
chr7:2477439..2483381:+	0.334356	-1.58054	7.82431	3.88516e-06	0.00664439	down	CHST12
chr12:66597491..66622150:+	2.90279	1.53744	8.5864	4.48887e-06	0.00730441	up	IRAK3
chr17:40411728..40413044:-	0.0818883	-3.6102	6.16999	4.73893e-06	0.00730441	down	Null
chr17:45992678..45994496:+	0.37506	-1.41481	8.14126	4.91175e-06	0.00730441	down	SP2
chr20:30676371..30681819:+	13.0517	3.70616	5.99721	5.68976e-06	0.00810886	up	HCK
chr8:42812237..42819617:+	8.86527	3.14817	5.92146	6.79343e-06	0.0092945	up	HOOK3
chr16:58594116..58594266:-	0.153109	-2.70737	6.47877	7.20404e-06	0.00947719	down	CNOT1
chr17:14216563..14218863:+	0.1009	-3.30901	5.97822	7.77305e-06	0.00964226	down	Null
chr11:108097548..108105905:-	0.0987172	-3.34055	5.77288	7.93427e-06	0.00964226	down	ATM
chr19:18648411..18649246:-	0.510417	-0.970253	10.4796	8.17523e-06	0.00964226	down	FKBP8
chr7:2269619..2270362:-	0.25374	-1.97858	7.0599	8.9194e-06	0.0101693	down	MAD1L1
chr10:99925835..99926517:+	0.0799292	-3.64513	5.84113	9.99225e-06	0.011025	down	Null
chr18:60206914..60243885:+	0.386167	-1.3727	8.10435	1.06978e-05	0.0114347	down	ZCCHC2
chr7:37896876..37916609:+	12.1712	3.6054	5.95905	1.14943e-05	0.011764	up	NME8
chr14:72499686..72500620:+	0.259518	-1.94609	6.83761	1.16938e-05	0.011764	down	Null
chr5:49694941..49707217:-	1.84983	0.887392	9.74093	1.25856e-05	0.0120916	up	EMB
chr16:81338181..81342839:-	0.0810101	-3.62575	5.83575	1.27265e-05	0.0120916	down	Null
chr9:117116916..117117565:-	0.0953271	-3.39097	5.78216	1.65441e-05	0.0149736	down	Null
chr10:98703870..98711953:+	0.626546	-0.674507	11.0347	1.66354e-05	0.0149736	down	LCOR
chr12:938228..939110:+	0.543914	-0.878549	9.68668	2.03763e-05	0.0178705	down	Null
chr17:37866066..37872192:+	0.278259	-1.8455	9.39219	2.36521e-05	0.0202249	down	ERBB2
chr8:131302247..131370389:-	0.636535	-0.651689	9.81081	2.51699e-05	0.0209979	down	Null
chr18:77693969..77695767:-	0.120504	-3.05284	5.81132	2.67203e-05	0.0214738	down	Null
chr9:33960824..33963789:-	0.107361	-3.21946	5.7457	2.6996e-05	0.0214738	down	UBAP2
chr12:121220458..121222396:-	0.660122	-0.599196	11.2324	2.793e-05	0.0217118	down	SPPL3
chr1:23356962..23377013:+	2.06042	1.04294	9.12877	3.11289e-05	0.0236607	up	KDM1A
chr19:17212470..17213367:+	0.433525	-1.20581	10.1058	3.19536e-05	0.0237596	down	MYO9B
chr2:37329066..37331275:-	0.092105	-3.44058	5.79334	3.57045e-05	0.0259838	down	EIF2AK2
chr9:37247067..37249591:+	0.119394	-3.0662	5.71494	3.77524e-05	0.0269017	down	Null
chr1:155408118..155408859:-	1.68062	0.748997	8.9945	4.27811e-05	0.0287735	up	ASH1L
chr20:43107264..43118752:+	0.62619	-0.675328	9.78725	4.35858e-05	0.0287735	down	TTPAL
chr3:169831148..169840532:-	1.89553	0.922598	8.98958	4.35895e-05	0.0287735	up	PHC3
chr19:8538548..8539128:+	0.174159	-2.52153	6.41821	4.37441e-05	0.0287735	down	HNRNPM
chr16:347056..348251:-	0.120433	-3.0537	6.08021	4.48362e-05	0.0289354	down	AXIN1
chr9:33852065..33853942:-	0.103459	-3.27288	5.75708	4.74777e-05	0.0300727	down	Null
chr11:10019813..10024236:-	10.0442	3.3283	5.87866	5.30134e-05	0.0329685	up	SBF2
chr4:144920564..144929602:-	0.23185	-2.10873	7.26946	6.39135e-05	0.0371302	down	GYPB
chr19:51636570..51637647:-	0.0991748	-3.33388	5.90235	6.40069e-05	0.0371302	down	Null
chr19:48185233..48198731:+	0.182803	-2.45164	6.42953	6.53736e-05	0.0371302	down	GLTSCR1
chr20:3893505..3894085:+	0.0767928	-3.70289	5.84929	6.6492e-05	0.0371302	down	Null
chr16:30675536..30677027:+	0.104722	-3.25537	5.75406	6.71061e-05	0.0371302	down	FBRS
chr16:1403209..1404340:-	0.104745	-3.25504	5.75419	6.72703e-05	0.0371302	down	Null
chr16:8952207..8953192:-	0.553333	-0.853781	9.13279	6.73042e-05	0.0371302	down	CARHSP1
chr12:94562929..94580249:+	2.17947	1.12398	9.60217	6.84782e-05	0.0371782	up	PLXNC1
chr2:74273405..74275538:+	0.337848	-1.56555	8.82189	7.43394e-05	0.0397298	down	TET3
chr16:223510..227461:-	0.0359276	-4.79876	6.2183	7.98367e-05	0.0419341	down	Null
chr9:33948372..33956144:-	0.640146	-0.643526	10.5136	8.09161e-05	0.0419341	down	UBAP2
chr16:12136754..12172772:+	0.116792	-3.09799	5.72341	8.43e-05	0.0430358	down	SNX29
chr17:58275621..58292135:-	0.151043	-2.72697	5.74485	9.74397e-05	0.0490122	down	USP32

## Sheet: Supplementary Table 4
Supplementary Table 4. Differentially Expressed circRNAs in ICH compared to healthy controls in the validation cohort by the EdgeR method.
Location	FoldChange	Log2FoldChange	logCPM	PValue	FDR	Up/Down	Source_Gene
chr11:33307959..33309057:+	1.90775	0.931872	11.1865	3.92109e-11	6.78159e-07	up	HIPK3
chr20:50133323..50140135:-	0.038715	-4.69096	6.83884	5.84443e-11	6.78159e-07	down	NFATC2
chr17:37866066..37872192:+	0.184027	-2.44201	9.29429	1.73445e-10	1.01941e-06	down	ERBB2
chr12:32751431..32764217:+	9.40973	3.23415	7.70137	1.75707e-10	1.01941e-06	up	FGD4
chr12:66597491..66622150:+	7.3294	2.8737	8.80929	2.76571e-10	1.28368e-06	up	IRAK3
chr7:48541722..48542148:+	3.81692	1.93241	10.283	2.15592e-09	8.33873e-06	up	Null
chr7:65705312..65706257:+	27.1403	4.76237	6.84643	4.02913e-09	1.33577e-05	up	TPST1
chr8:68200190..68214701:-	12.8559	3.68436	7.15534	1.31324e-08	3.80955e-05	up	ARFGEF1
chr20:50133323..50140649:-	0.276122	-1.85662	9.37688	5.163e-08	0.000133131	down	NFATC2
chr4:166141086..166184511:+	25.4066	4.66713	6.79833	8.38883e-08	0.000192392	up	KLHL2
chrX:1404671..1409402:+	2.97515	1.57296	8.34272	9.11927e-08	0.000192392	up	CSF2RA
chr13:114806476..114822949:-	0.346287	-1.52996	9.56451	1.12825e-07	0.00020649	down	Null
chr18:9182380..9221997:+	4.26662	2.09309	9.59909	1.1567e-07	0.00020649	up	ANKRD12
chr7:73634074..73635064:+	13.2101	3.72357	7.81878	1.37728e-07	0.000228304	up	LAT2
chrX:51638149..51640367:+	0.441796	-1.17855	9.17724	1.64279e-07	0.000246277	down	MAGED1
chr4:38091553..38104778:+	2.34522	1.22972	9.03469	1.69795e-07	0.000246277	up	TBC1D1
chr15:64791492..64792365:+	0.618261	-0.693712	10.4868	2.11978e-07	0.000289374	down	ZNF609
chr1:14042036..14075982:+	10.1237	3.33967	6.6284	2.74823e-07	0.000354324	up	PRDM2
chr12:94562929..94580249:+	2.28074	1.1895	9.61426	4.96151e-07	0.000606009	up	PLXNC1
chr7:2477439..2483381:+	0.39528	-1.33905	8.65757	5.47521e-07	0.000635316	down	CHST12
chr2:40655613..40657444:-	2.44325	1.2888	8.45066	1.15479e-06	0.00127615	up	SLC8A1
chrX:147733520..147744289:+	2.13826	1.09644	9.6608	1.41004e-06	0.00144676	up	AFF2
chr7:65705312..65751696:+	17.499	4.1292	6.58744	1.43385e-06	0.00144676	up	TPST1
chr5:122881111..122893258:+	2.39364	1.2592	9.85769	1.51541e-06	0.00146534	up	CSNK1G3
chr20:42331130..42331543:+	0.192078	-2.38024	7.41719	1.67889e-06	0.00155848	down	MYBL2
chr7:92921015..92926555:+	7.28763	2.86545	7.42435	2.53295e-06	0.00226085	up	CCDC132
chr8:62593527..62596747:-	8.17272	3.03082	8.63691	2.96563e-06	0.00254901	up	ASPH
chr5:49694941..49707217:-	2.80333	1.48714	9.65404	3.97229e-06	0.00329232	up	EMB
chr3:169863211..169867032:-	0.329598	-1.60122	9.42576	4.16805e-06	0.00333545	down	PHC3
chr19:18648411..18649246:-	0.595196	-0.748562	10.9711	4.58413e-06	0.00349873	down	FKBP8
chrX:10031485..10066619:+	8.5528	3.0964	7.29715	4.94496e-06	0.00349873	up	WWC3
chr1:205585606..205593019:-	0.635265	-0.654569	10.4893	4.97433e-06	0.00349873	down	ELK4
chr2:228395807..228401709:+	25.4238	4.66811	6.80015	5.14519e-06	0.00349873	up	AGFG1
chr2:234296903..234307095:+	7.9134	2.9843	6.89977	5.43275e-06	0.00349873	up	DGKD
chr17:2297337..2298748:-	0.49316	-1.01987	9.43662	5.61783e-06	0.00349873	down	MNT
chr2:201881714..201888762:-	17.2699	4.11019	6.57641	5.65014e-06	0.00349873	up	FAM126B
chr6:18160114..18166609:+	14.3576	3.84374	6.86386	5.69805e-06	0.00349873	up	KDM1B
chr7:155465561..155473602:+	2.72799	1.44784	10.7898	5.72895e-06	0.00349873	up	RBM33
chr8:62448903..62453547:+	5.80147	2.53642	7.36053	5.92624e-06	0.00352642	up	Null
chr13:33091994..33101669:-	1.85	0.887528	10.3033	7.12537e-06	0.00413396	up	N4BP2L2
chr9:88233898..88248289:-	2.0788	1.05575	9.60096	7.89429e-06	0.00446836	up	AGTPBP1
chr10:126370176..126370948:-	0.480639	-1.05697	10.1158	9.08968e-06	0.00500134	down	RP11-12J10.3
chr15:90982564..90986710:+	7.13361	2.83463	6.96408	9.26692e-06	0.00500134	up	IQGAP1
chr2:228356263..228389631:+	4.28329	2.09872	8.2979	1.18153e-05	0.00623179	up	AGFG1
chr19:48185233..48198731:+	0.274728	-1.86392	7.62384	1.27091e-05	0.0065542	down	GLTSCR1
chr1:24993306..24996806:+	0.320675	-1.64081	8.99121	1.53076e-05	0.00772187	down	SRRM1
chr3:180665653..180667131:+	12.3035	3.621	6.73824	1.56387e-05	0.00772187	up	FXR1
chr11:85718585..85742653:-	2.21121	1.14484	9.75948	1.61232e-05	0.00772777	up	PICALM
chrX:24828015..24861794:+	9.23912	3.20776	7.07476	1.63166e-05	0.00772777	up	POLA1
chr9:33948372..33956144:-	0.56851	-0.814742	10.9043	1.78113e-05	0.00826692	down	UBAP2
chr18:9931807..9937063:+	3.17729	1.6678	8.11477	2.13489e-05	0.00971457	up	VAPA
chr18:9583115..9595151:-	4.62747	2.21022	7.62484	2.27279e-05	0.0100827	up	PPP4R1
chr3:105389077..105423017:-	0.14124	-2.82378	6.90202	2.3387e-05	0.0100827	down	CBLB
chr1:172520652..172526934:+	1.89768	0.924235	10.4275	2.34612e-05	0.0100827	up	SUCO
chr8:21832181..21835354:+	0.390904	-1.35511	8.69282	2.43612e-05	0.0102791	down	XPO7
chr16:68155890..68157024:+	0.634374	-0.656594	12.2804	2.74267e-05	0.0111903	down	NFATC3
chr18:55833020..56001124:+	9.03343	3.17527	6.93717	2.74851e-05	0.0111903	up	NEDD4L
chr13:114817527..114822949:-	0.398267	-1.32819	8.84105	2.80846e-05	0.0112372	down	RASA3
chr9:79829245..79842401:+	2.51251	1.32913	9.05011	3.18402e-05	0.012524	up	VPS13A
chr4:103635595..103651893:-	4.83886	2.27467	6.8394	3.25618e-05	0.0125944	up	MANBA
chr3:71733723..71759635:-	6.03936	2.5944	6.93526	3.53332e-05	0.0134423	up	EIF4E3
chr15:94899366..94945248:+	3.10065	1.63257	8.36734	3.61105e-05	0.0135164	up	MCTP2
chr15:50330965..50399205:-	14.9726	3.90425	6.51023	3.90981e-05	0.0144024	up	ATP8B4
chr2:68717322..68742868:+	4.68209	2.22715	7.17284	3.99984e-05	0.0145038	up	Null
chr4:129913322..129925031:-	1.83882	0.87878	10.8047	4.06312e-05	0.0145066	up	SCLT1
chr14:97299804..97327072:+	2.07366	1.05218	9.69696	5.15323e-05	0.0181198	up	VRK1
chr16:31102096..31102663:-	0.572628	-0.80433	9.79947	5.5998e-05	0.0193962	down	Null
chr20:39721112..39729993:+	1.8257	0.868453	11.544	5.9804e-05	0.0204099	up	TOP1
chr9:88284400..88327481:-	2.64022	1.40066	8.96681	6.46961e-05	0.0217595	up	AGTPBP1
chr2:54122144..54128696:-	15.6442	3.96755	6.52841	6.586e-05	0.0218345	up	PSME4
chr10:7839010..7844817:+	1.71911	0.781658	10.0434	7.07679e-05	0.0231311	up	ATP5C1
chr2:211018219..211019335:-	2.46909	1.30398	8.0827	8.3359e-05	0.0268682	up	KANSL1L
chr1:247319708..247323115:-	2.27468	1.18566	8.69848	8.67703e-05	0.0275847	up	ZNF124
chr14:50292585..50298079:-	7.343	2.87637	7.12566	9.26506e-05	0.029056	up	NEMF
chr15:77657505..77681144:-	17.1876	4.10329	6.57762	0.000102357	0.031672	up	Null
chr20:42331130..42333998:+	0.471771	-1.08384	10.7886	0.000104392	0.0318163	down	MYBL2
chr7:48450117..48452180:+	6.11249	2.61176	8.24673	0.000105565	0.0318163	up	ABCA13
chr2:24357989..24369956:+	2.87958	1.52586	8.46267	0.0001154	0.0343346	up	FAM228B
chr10:28872328..28879761:+	7.72357	2.94927	6.47818	0.000123314	0.0360067	up	WAC
chr13:50054355..50057699:+	7.55833	2.91807	6.62077	0.000124124	0.0360067	up	SETDB2
chr1:98286810..98288820:-	11.3888	3.50955	6.39401	0.00013069	0.0374436	up	Null
chr5:77385217..77425131:-	4.458	2.1564	7.2785	0.000140443	0.039747	up	AP3B1
chr12:1136914..1137738:+	3.10402	1.63414	7.14248	0.000179615	0.0497845	up	ERC1
chr15:66044717..66048810:-	1.90288	0.928187	8.53498	0.000180767	0.0497845	up	DENND4A
chr11:85707869..85742653:-	1.68963	0.75671	11.0049	0.000182345	0.0497845	up	PICALM
